# Supplementary material for: Synthesis and Antifungal Activity of Chimonanthus praecox Derivatives
Source: Molecules. 2022 Aug 30;27(17):5570. doi: 10.3390/molecules27175570 (PMC9457717; doi:10.3390/molecules27175570)
Supplement: Supplementary file 1 [file molecules-27-05570-s001.zip]

Archive with 1 entries (1 files):
- molecules-1664114-supplementary.pdf
